# Supplementary material for: In Vitro Effects of Rumex confertus Extracts on Cell Viability and Molecular Pathways in MCF-7 Breast Cancer Cells
Source: Antioxidants (Basel). 2025 Jul 18;14(7):879. doi: 10.3390/antiox14070879 (PMC12291928; doi:10.3390/antiox14070879)
Supplement: Supplementary file 1 [file antioxidants-14-00879-s001.zip]

Archive with 1 entries (1 files):
- antioxidants-3707666-supplementary.pdf
